# Supplementary material for: Resveratrol Relieved Acute Liver Damage in Ducks (Anas platyrhynchos) Induced by AFB1 via Modulation of Apoptosis and Nrf2 Signaling Pathways
Source: Animals (Basel). 2021 Dec 10;11(12):3516. doi: 10.3390/ani11123516 (PMC8698071; doi:10.3390/ani11123516)
Supplement: Supplementary file 1 [file animals-11-03516-s001.zip]

Archive with 1 entries (1 files):
- Figure S1 Western Blot Figures.pdf
